# Supplementary material for: A tuft cell - ILC2 signaling circuit provides therapeutic targets to inhibit gastric metaplasia and tumor development
Source: Nat Commun. 2023 Oct 28;14:6872. doi: 10.1038/s41467-023-42215-4 (PMC10613282; doi:10.1038/s41467-023-42215-4)
Supplement: Supplementary file 4 — Source Data [file 41467_2023_42215_MOESM4_ESM.xlsx]

## Sheet: Figure 1b
Figure 1b	IF quantification for metaplasia
		LDTmx TCWT						HDTmx TCWT							HDTmx TCDTA
	GIF	18.0371	5.30015	17.5713	2.08024	5.98007		37.7069	27.4128	39.291	31.1824	35.5856	15.2368		28.0937	13.6581	6.43467	27.5521	12.6783	4.01872
	GSII	16.7359	8.18106	18.285	8.46954	4.35294		44.4429	35.7276	27.4104	26.0169	32.3218	31.4825		9.58819	12.6577	3.08601	14.9263	18.9189	7.47256
	GIF/GSII	2.12202	0.682261	1.36986	5.38972	0.445765		35.7544	25.4464	23.3886	18.0928	24.838	11.4123		8.05553	4.03436	0.16415	9.74811	5.08634	0.790833
	TFF2	6.44217	12.3193	18.0286	21.5947	20.5653		32.0817	31.4973	33.9432	29.1811	33.4361	23.9474		6.40933	23.5646	17.1701	14.7313	16.1881	12.1153
	P values
		LDTmx TCWT vs. HDTmx TCWT			LDTmx TCWT vs. HDTmx TCDTA			HDTmx TCWT vs. HDTmx TCDTA
	GIF	<0.0001			0.3518			0.0004
	GSII	<0.0001			0.9997			<0.0001
	GIF/GSII	<0.0001			0.7897			<0.0001
	TFF2	0.0014			0.9806			0.0004

## Sheet: Figure 1c
Figure 1c	FACs for % SiglecF+ CD24+ Tuft cells of EpCAM+
	LDTmx		HDTmx
	TCWT	TC∆	TCWT	TC∆
	1.47	0.18	2.26	0.3
	1.09	0	2.93	0.035
	1.38	0.14	1.89	0.079
	1.48	0.15	2.7	0.18
	1.14	0.13	2.75	0.13
	0.91	0.045	1.81	0.07
	1.55	0.13	1.84	0.13
		0.07
		0.13
	P values
		TCWT vs TC∆
	LDTmx	<0.0001
	HDTmx	<0.0001

## Sheet: Figure 1d
Figure 1d	FACs for % KLRG1+ CD90+ Lin- ILC2s of CD45+
	LDTmx		HDTmx
	TCWT	TC∆	TCWT	TC∆
	0.53	0.033	2.57	0.82
	0.65	0.43	2.55	0.64
	0.74	0.54	1.71	0.97
	0.37	0.21	2.14	0.95
	0.61	0.32	2.3	0.54
	0.44		2.63	0.21
	0.73			0.73
	P values
		TCWT vs TC∆
	LDTmx	0.2668
	HDTmx	<0.0001

## Sheet: Figure 1e
Figure 1e	FACs for % ST2- KLRG1+ CD90+ Lin- iILC2s of CD45+
	LDTmx		HDTmx
	TCWT	TC∆	TCWT	TC∆
	0.37	0.033	2.57	0.82
	0.39	0.43	2.42	0.64
	0.29	0.37	1.53	0.89
	0.44	0.48	2.38	0.89
	0.33	0.16	2.18	0.48
	0.66		2.58	0.16
	0.38			0.66
	P values
		TCWT vs TC∆
	LDTmx	0.8764
	HDTmx	<0.0001

## Sheet: Figure 1f
Figure 1f	FACs for % ST2+ KLRG1+ CD90+ Lin- nILC2s of CD45+
	LDTmx		HDTmx
	TCWT	TC∆	TCWT	TC∆
	0.16	0	0.11	0.055
	0.21	0	0.15	0.056
	0.14	0.062	0.18	0.042
	0.13	0.03	0.08	0.063
	0.19	0.094	0.13	0.062
	0.11		0.077	0.03
	0.32			0.094
	P values
		TCWT vs TC∆
	LDTmx	0.0002
	HDTmx	0.1475

## Sheet: Figure 2c
Figure 2c	Tumor mass (mg)
	gp130F/F;TCWT	gp130F/F;TC∆
	84	42
	93	41
	118	67
	142	44
	105.6	83
	103.5	76
	86.7	72
		54.6
		57
	P values
	gp130F/F;TCWT	gp130F/F;TC∆		0.0002

## Sheet: Figure 2d
Figure 2d	Tumor mass (mg)
	gp130F/F;ILC2WT	gp130F/F;ILC2Δ
	182	111
	252	150
	199	95
	223	114
	188	132
	222	124
		158
	P values
	gp130F/F;ILC2WT	gp130F/F;ILC2Δ		<0.0001

## Sheet: Figure 2e
Figure 2e	FACs for % SiglecF+ CD24+ Tuft cells of EpCAM+
	gp130F/F;TCWT	gp130F/F;TCΔ	gp130F/F;ILC2WT	gp130F/F;ILC2Δ
	10.7	4.49	16.3	1.53
	11.6	2	17.8	1.74
	11.5	3.12	12.61	1.28
	9.5	2.29	15.9	3.28
	12.8	2.01	19.7	4.71
	11.8	3.64	21.8	2.29
	12.3	3.56	11.21	3.5
		2.88	15.9	4.52
				2.06
	P values
	gp130F/F;TCWT vs. gp130F/F;TCΔ		<0.0001
	gp130F/F;ILC2WT vs. gp130F/F;ILC2Δ		<0.0001

## Sheet: Figure 2f
Figure 2f	FACs for % KLRG1+ CD90+ Lin- ILC2s of CD45+
	gp130F/F;TCWT	gp130F/F;TCΔ	gp130F/F;ILC2WT	gp130F/F;ILC2Δ
	1.54	0.52	1.88	0.11
	2.02	0.61	2.82	0.23
	1.42	0.35	1.75	0.19
	1.18	0.56	2.46	0.18
	0.89	0.33	1.8	0.45
	2.47	0.43	2.62	1.06
	1.23	0.53	1.47	0.16
	0.84	0.3	2.29	0.36
	0.76	0.27		0.3
	P values
	gp130F/F;TCWT vs. gp130F/F;TCΔ		0.0001
	gp130F/F;ILC2WT vs. gp130F/F;ILC2Δ		<0.0001

## Sheet: Figure 2g
Figure 2g	FACs for % ST2- KLRG1+ CD90+ Lin- iILC2s of CD45+
	gp130F/F;TCWT	gp130F/F;TCΔ	gp130F/F;ILC2WT	gp130F/F;ILC2Δ
	1.3	0.48	1.82	0.11
	1.99	0.54	2.76	0.26
	1.29	0.34	1.67	0.19
	1.11	0.51	2.32	0.13
	0.84	0.24	1.7	0.48
	2.33	0.4	2.6	0.93
	1.24	0.48	1.4	0.12
	0.84	0.29	2.2	0.33
	0.72	0.24		0.27
	P values
	gp130F/F;TCWT vs. gp130F/F;TCΔ		0.0001
	gp130F/F;ILC2WT vs. gp130F/F;ILC2Δ		<0.0001

[truncated: 37 more sheets: Figure 2h, Figure 2j, Figure 2k, Figure 2l, Figure 3d, Figure 3e, Figure 4a, Figure 5c, Figure 5d, Figure 5e, Figure 5f, Figure 5g, Figure 5h, Figure S1b, Figure S1c, Figure S1d, Figure S1e, Figure S1f, Figure S2a, Figure S2b …]
